# Supplementary material for: Gut Microbes Associated with Neurodegenerative Disorders: A Comprehensive Review of the Literature
Source: Microorganisms. 2024 Aug 22;12(8):1735. doi: 10.3390/microorganisms12081735 (PMC11357424; doi:10.3390/microorganisms12081735)
Supplement: Supplementary file 1 [file microorganisms-12-01735-s001.zip]

Archive with 9 entries (9 files):
- Figure S1.Fungal and protist microorganisms related to PD.pdf
- Figure S2.Bacterial microorganisms related to AD.pdf
- Figure S3.Bacterial microorganisms related to ALS. pdf.pdf
- Figure S4.Bacterial microorganisms related to MSA. pdf.pdf
- Figure S5.Bacterial microorganisms related to CJD.pdf
- Figure S6.Bacterial microorganisms related to HD. pdf.pdf
- Figure S7.Bacterial microorganisms related to MS.pdf
- Table S1.Demographic and clinical parameters of the participants in the included studies .pdf
- Table S2.All Microbes associated with each Neurodegenerative disorder.pdf
